# Supplementary material for: High Resolution AMS Dates from Shubayqa 1, northeast Jordan Reveal Complex Origins of Late Epipalaeolithic Natufian in the Levant
Source: Sci Rep. 2017 Dec 5;7:17025. doi: 10.1038/s41598-017-17096-5 (PMC5717003; doi:10.1038/s41598-017-17096-5)
Supplement: Supplementary file 2 — Radiocarbon Dates [file 41598_2017_17096_MOESM2_ESM.xlsx]

## Sheet: Shubayqa1phases
Archaeological Phase	Laboratory Code	Sample Context ID	Context Description	Sample material	%Eff	%C	d13PDB	C-14 Age ±1σ year BP	Calibrated Unmodelled (BP) 68.2%	Calibrated Unmodelled BP 95.4%	Calibrated Modelled BP 68.2%	CalibratedModelled BP 95.4%	Agreement
Boundary Start 7											14448-14275	14613-14238
Phase 7	R_Date RTD-7951	Context 126, Sample #465	Layer in-line with pavement	Bolboschoenus sp. (tuber)				12166 ±55	14136-13975	14206-13836	14379-14255	14472-14232	1.9
	R_Date Beta-112146	SHUB1/105	Pit partially sealed by stone pavement	gazelle dung (?)			-24.3	12310 ±60	14409-14108	14670-14058	14387-14259	14494-14232	97.7
	R_Date RTD-7317	Context 83, Sample #392	Upper fill fireplace	Bolboschoenus sp. (tuber)	16.88	62.6		12289 ±46	14296-14096	14531-14040	14385-14258	14483-14233	56.5
	R_Date RTD-7318	Context 86, Sample #399	Lower fill fireplace	Zilla sp. (wood charcoal)	36.41	71.1		12332 ±46	14426-14142	14657-14098	14387-14260	14492-14233	108.7
	R_Date RTD-7948	Context 120, Sample #455	Fill of posthole	Bolboschoenus sp. (tuber)	6.2	42.5		12478 ±38	14867-14483	14996-14298	14401-14262	14527-14233	46.1
Boundary Transition 7/6											14341-14241	14430-14221
Phase 6	R_Date RTD-7947	Context 166, K25.14, Sample #430	Fill of structure 1	Bolboschoenus sp. (tuber)				12322 ±38	14367-14132	14600-14087	14321-14233	14401-14210	117.7
	R_Date RTD-7313	Context 67, K28.9, Sample #293	Animal bone concentration (within room fill)	Bolboschoenus sp. (tuber)	34.25	76.3		12346 ±46	14467-14161	14683-14112	14322-14234	14402-14210	135
	R_Date RTD-7311	Context 67, K26.16, Sample #268	Animal bone concentration (within room fill)	Vitex sp. (wood charcoal)	57.06?	88		12367 ±65	14576-14188	14797-14105	14322-14234	14403-14210	127.9
	R_Date RTD-7312	Context 67, K27.10, Sample #289	Animal bone concentration (within room fill)	Zilla sp. (wood charcoal)	59.39	69.6		12405 ±50	14652-14284	14832-14162	14322-14234	14404-14211	98.8
	R_Date RTD-7314	Context 67, K27.10, Sample #294	Animal bone concentration (within room fill)	Bolboschoenus sp. (tuber)	22.43	60.4		12273 ±48	14265-14084	14483-14019	14321-14232	14399-14210	64
	R_Date RTD-7316	Context 79, J27.11, Sample #384	Fill of structure 1	Zilla sp. (wood charcoal)	60.54	90		12337 ±46	14439-14150	14666-14103	14322-14233	14402-14210	133
	R_Date RTD-7315	Context 79, K26.16, Sample #361	Fill of structure 1	Bolboschoenus sp. (tuber)	29.27	61		12445 ±70	14770-14311	14997-14196	14322-14234	14404-14211	79.2
Boundary Transition 6/5											14306-14224	14379-14198
Phase 5	R_Date RTK-6818	Context 43, J26.7, Sample #76	Middle fire place, upper fill	Fraxinus sp. (wood charcoal)	56.8	71.9		12477 ±76	14910-14413	15063-14238	14293-14211	14359-14181	47.1
	R_Date RTK-6820	Context 49, K26.10, Sample #70	Middle fire place, upper fill	Bolboschoenus sp. (tuber)	47.1	61.7	-24.2	12385 ±75	14648-14223	14888-14115	14291-14211	14357-14180	111.3
	R_Date RTK-6821	Context 50, J26.9, Sample #77	Middle fire place, middle fill	Hordeum spontaneum (grain)	31.2	62.3	-23	12385 ±78	14654-14220	14902-14112	14291-14210	14356-14180	112
	R_Date RTK-6822	Context 50, J26.11	Middle fire place, middle fill	Tamarix sp. (wood charcoal)	57	56	-25	12412 ±79	14710-14255	14957-14143	14291-14211	14358-14180	93.7
	R_Date RTK-6823	Context 50, J26.9	Middle fire place, middle fill	Tamarix sp. (wood charcoal)	20.6	69.2	-25	12321 ±78	14498-14111	14764-14038	14290-14210	14357-14178	140.2
Boundary Transition 5/4											14278-14194	14338-14155
Phase 4	R_Date RTK-6813	Context 26, J26.6, Sample #50	Fill above middle fire place	Tamarix sp. (wood charcoal)	28.3	73.3	-25	12344 ±85	14572-14141	14847-14055	14247-14139	14303-14063	111.8
	R_Date RTK-6816	Context 32, I26.3, Sample #42	Fill above middle fire place	Tamarix sp. (wood charcoal)	50.8	62.6	-25	12389 ±78	14662-14226	14910-14116	14248-14148	14302-14089	78
Boundary Transition 4/3											14266-13932	14289-13221
Phase 3	R_Date RTK-6819	Context 46, K24.8, Sample #72	Upper fireplace fill	Bolboschoenus sp. (tuber)	12.8	56.4		11325 ±74	13246-13106	13310-13060	13303-13197	13388-13146	77.4
Boundary Transition 3/2											13254-13149	13311-13104
Phase 2	R_Date RTK-6812	Context 20, K24.6, Sample #41	Midden fill	Fraxinus sp. (wood charcoal)	40.8	76.7		11365 ±72	13276-13136	13349-13075	13205-13110	13258-13078	101.5
	R_Date RTK-6817	Context 40, L24.8, Sample #70	Occupation Deposit	Chenopodiaceae (wood charcoal)	56.3	82.1	-11.5	11322 ±75	13243-13103	13311-13058	13200-13100	13255-13069	110.8
Boundary Transition 2/1											13218-12961	13262-12134
Phase 1
	RTD-8904	Area A/B, s. extension, Context 183, Sample #821	Fill of hearth	Zilla sp. (wood charcoal)	43.35	74		10317 ±38	12371-12012	12382-11972	12161-11981	12379-11850	99.7
	R_Date RTK-6814	Area C K11.10 #27	Midden fill	Tamarix sp. (wood charcoal)	58.5	55	-25	10229 ±70	12083-11807	12376-11627	12384-11847	12398-11766	81.5
	RTD-8902	Area A/B, s. extension, Context 174, Sample #782	Midden rich upper fill of pit	Vitex sp. (wood charcoal)	57.3	67.5		10107 ±53	11936-11502	11979-11404	11978-11655	12035-11500	107.2
	RTD-8903	Area A/B, s. extension, Context 180, Sample #800	Basal fill of pit below (174)	Vitex sp. (wood charcoal)	54.17	65.6		10095 ±52	11820-11411	11975-11397	11970-11650	12028-11497	90.3
	RTK-6815*	Area C K.11.10 #27	Midden fill	Hordeum spontaneum (grain)	85.2	68.3	-23.5	1229 ±54	1255-1075	1284-1007
Boundary End 1											11895-11449	11990-11082
