# Supplementary material for: High Resolution AMS Dates from Shubayqa 1, northeast Jordan Reveal Complex Origins of Late Epipalaeolithic Natufian in the Levant
Source: Sci Rep. 2017 Dec 5;7:17025. doi: 10.1038/s41598-017-17096-5 (PMC5717003; doi:10.1038/s41598-017-17096-5)
Supplement: Supplementary file 3 — Lunate Analysis [file 41598_2017_17096_MOESM3_ESM.xlsx]

## Sheet: Lunate Types
	Context	Helwan Lunate	Non-Helwan
Phase 7	83	1	0
	86	11	0
	126	5	0
	157	17	0
	162	1	0
	126	3	1
Phase 6	121	1	0
	67	1	2
	79	2	0
	117	1	0
Phase 5	116	2	4
	60	1	3
Phase 4	102	2	8
	101	0	6
	32	2	6
	26	1	4
	110	1	4
Phase 2/3	41	4	6
	76	9	7
	77	0	1
	17	17	95
	20	5	90
	70	7	19
	68	7	11
	72	1	11
	77	2	8
	95	1	3
	119	3	8
	142	0	1
	144	0	2
	145	0	3
	153	5	8
	156	2	3
Total		115	314

## Sheet: Lunate lengths and widths
	Context	Lunate Type	Width	Length
Phase 7	126	ab	8	22
	83	hel	9	27
	86	hel	7	24
	86	hel	7	21
	86	hel	6	22
	86	hel	8	23
	86	hel	10	22
	86	hel	7	23
	86	hel	8	21
	86	hel	8	23
	126	hel	10	27
	126	hel	7	21
	126	hel	8	21
	126	hel	7	19
	126	hel	7	17
	126	hel	7	21
	126	hel	7	23
	126	hel	8	22
	157	hel	7	22
	157	hel	7	21
	157	hel	8	23
	157	hel	8	27
	157	hel	10	26
	157	hel	7	19
	157	hel	7	20
	157	hel	9	27
	157	hel	7	17
	157	hel	6	30
	157	hel	7	21
	157	hel	8	20
	157	hel	8	23
	157	hel	7	19
	157	hel	7	21
	157	hel	7	20
	157	hel	8	25
	162	hel	8	22
Phase 6	121	hel	9	18
	67	ab	4	12
	79	hel	9	29
	79	hel	8	24
	117	hel	7	19
Phase 5	116	ab	7	21
	116	ab	8	19
	116	ab	6	17
	116	ab	9	23
	116	hel	7	17
Phase 4	60	ab	5	17
	60	ab	7	21
	60	ab	9	21
	102	ab	5	17
	102	ab	6	20
	102	ab	4	13
	102	ab	5	13
	102	ab	5	14
	102	ab	4	16
	102	ab	6	12
	102	ab	5	18
	102	ab	5	18
	101	ab	5	16
	101	ab	6	16
	101	ab	5	17
	101	ab	4	15
	101	ab	5	16
	101	ab	4	13
	32	ab	6	21
	32	ab	8	27
	32	ab	5	17
	32	ab	6	22
	32	ab	6	22
	32	ab	6	14
	26	ab	9	24
	26	ab	6	19
	110	ab	8	22
	26	hel	7	15
	26	hel	9	23
	26	hel	9	22
	110	hel	8	16
	110	hel	8	16
	110	hel	7	21
Phase 2/3	41	ab	7	19
	41	ab	5	19
	41	ab	6	21
	41	ab	5	18
	41	ab	6	16
	41	ab	7	21
	41	ab	7	19
	41	ab	5	16
	41	ab	5	22
	41	ab	9	29
	41	ab	12	20
	41	ab	7	23
	76	ab	4	13
	76	ab	5	14
	76	ab	6	19
	76	ab	6	18
	76	ab	5.5	19
	76	ab	6	18
	76	ab	5	17.5
	76	ab	5.5	19
	76	ab	5	13
	76	ab	5	15.5
	76	ab	7	22
	76	ab	5	21
	76	ab	5	17
	76	ab	5	19
	77	ab	7	22
	17	ab	6.5	21
	17	ab	6	10
	17	ab	7	21
	17	ab	5	20
	17	ab	4	18
	17	ab	4.5	16.5
	17	ab	6.5	21
	17	ab	5	19
	17	ab	6	15.5
	17	ab	5	15
	17	ab	7.5	22
	17	ab	3	14
	17	ab	8	19
	17	ab	3.5	14
	17	ab	6	19
	17	ab	4	13
	17	ab	4	14
	17	ab	5	21
	17	ab	6	18
	17	ab	6	19
	17	ab	6	18
	17	ab	8	26
	17	ab	4	17
	17	ab	7	17
	17	ab	7	18
	17	ab	6	22.5
	17	ab	5	19
	17	ab	5	22
	17	ab	5	16
	17	ab	4	15
	17	ab	4	17
	17	ab	4	16
	17	ab	6	16
	17	ab	5	18
	17	ab	4	19.5
	17	ab	4.5	20.5
	17	ab	6	19
	17	ab	5	15.5
	17	ab	5	20
	17	ab	8	21
	17	ab	4	20
	17	ab	4.5	15.5
	17	ab	6	19
	17	ab	7	23
	20	ab	9	22
	20	ab	7	24
	20	ab	5	13
	20	ab	5	18
	20	ab	4	20
	20	ab	5	13
	20	ab	5	12
	20	ab	6	20
	20	ab	5	19
	20	ab	4	14
	20	ab	6	14
	20	ab	5	20
	20	ab	5	19
	20	ab	5	20
	20	ab	6	17
	20	ab	6	19
	20	ab	6	16
	20	ab	11	21
	20	ab	5	14
	20	ab	5	19
	20	ab	4	18
	20	ab	6	16
	20	ab	4	13
	20	ab	4	14
	20	ab	6	21
	20	ab	4	17
	20	ab	6	21
	20	ab	6	18
	20	ab	6	19
	20	ab	8	29
	20	ab	6	23
	20	ab	4	11
	20	ab	5	14
	20	ab	4	15
	20	ab	4	14
	20	ab	5	16
	20	ab	6	18
	20	ab	5	20
	20	ab	7	22
	20	ab	4	18
	20	ab	5	19
	20	ab	4	17
	20	ab	3	13
	20	ab	7	16
	20	ab	5	20
	20	ab	4	20
	20	ab	3	16
	20	ab	4	17
	20	ab	5	21
	20	ab	10	27
	20	ab	5	18
	20	ab	5	21
	20	ab	5	16
	20	ab	6	17
	20	ab	6	15
	20	ab	3	14
	20	ab	6	17
	20	ab	6	20
	20	ab	4	13
	20	ab	6	16
	20	ab	6	16
	20	ab	5	16
	20	ab	5	19
	20	ab	5	14
	20	ab	4	19
	20	ab	6	18
	20	ab	4	15
	20	ab	5	14
	20	ab	4	19
	20	ab	6	17
	20	ab	5	16
	20	ab	6	19
	20	ab	5	10
	20	ab	5	14
	20	ab	5	16
	20	ab	5	22
	20	ab	5	20
	20	ab	7	16
	20	ab	6	17
	20	ab	7	17
	20	ab	4	18
	20	ab	5	14
	20	ab	6	17
	20	ab	6	13
	20	ab	4	18
	20	ab	4	20
	20	ab	5	16
	20	ab	6	27
	20	ab	5	13
	20	ab	4	16
	68	ab	7	17
	68	ab	7	39
	68	ab	5	12
	68	ab	9	21
	68	ab	4	19
	68	ab	5	21
	68	ab	6	17
	68	ab	6	17
	68	ab	5	17
	68	ab	5	15
	68	ab	6	14
	70	ab	6	20
	70	ab	6	17
	70	ab	5	16
	70	ab	6	21
	70	ab	6	22
	70	ab	5	17
	70	ab	4	13
	70	ab	4	11
	70	ab	5	14
	70	ab	5	18
	70	ab	6	18
	70	ab	6	19
	70	ab	7	22
	70	ab	5	17
	70	ab	3	11
	70	ab	4	10
	70	ab	5	12
	70	ab	7	18
	70	ab	7	18
	72	ab	4	17
	72	ab	7	19
	72	ab	6	15
	72	ab	7	23
	72	ab	5	17
	72	ab	6	23
	72	ab	7	21
	72	ab	7	18
	72	ab	5	18
	72	ab	7	18
	72	ab	6	21
	77	ab	4	14
	77	ab	6	17
	77	ab	6	21
	77	ab	8	22
	77	ab	6	24
	77	ab	6	19
	77	ab	5	17
	77	ab	5	16
	95	ab	6	19
	95	ab	6	19
	95	ab	5	16
	119	ab	6	18
	119	ab	6	19
	119	ab	7	18
	119	ab	5	12
	119	ab	6	20
	119	ab	9	19
	119	ab	4	18
	119	ab	6	15
	142	ab	5	15
	144	ab	6	18
	144	ab	4	16
	145	ab	5	14
	145	ab	3	14
	145	ab	5	12
	153	ab	11	30
	153	ab	5	16
	153	ab	8	20
	153	ab	5	19
	153	ab	4	18
	153	ab	7	21
	153	ab	6	18
	153	ab	6	27
	156	ab	4	18
	156	ab	9	24
	156	ab	5	14
	17	hel	11	24
	17	hel	8	22
	17	hel	10	27
	17	hel	7	21
	17	hel	12	23
	17	hel	7	23
	17	hel	9	23
	17	hel	7	23
	17	hel	9	27
	17	hel	6	22
	17	hel	6	21
	17	hel	7	22
	17	hel	5	19
	17	hel	7	18
	17	hel	9	20
	17	hel	6	20
	20	hel	6	21
	20	hel	10	21
	20	hel	5	20
	20	hel	7	24
	20	hel	7	22
	68	hel	10	24
	68	hel	7	18
	68	hel	8	20
	68	hel	7	18
	68	hel	8	19
	68	hel	7	18
	68	hel	8	23
	70	hel	8	25
	70	hel	9	18
	70	hel	9	21
	70	hel	9	32
	70	hel	8	24
	70	hel	6	18
	70	hel	8	23
	72	hel	8	19
	77	hel	7	20
	77	hel	7	17
	95	hel	6	21
	119	hel	7	18
	119	hel	7	22
	119	hel	6	17
	153	hel	6	18
	153	hel	9	24
	153	hel	7	22
	153	hel	7	22
	153	hel	8	20
	156	hel	12	28
	156	hel	6	19
